# Supplementary material for: A long-acting interleukin-7, rhIL-7-hyFc, enhances CAR T cell expansion, persistence, and anti-tumor activity
Source: Nat Commun. 2022 Jun 13;13:3296. doi: 10.1038/s41467-022-30860-0 (PMC9192727; doi:10.1038/s41467-022-30860-0)
Supplement: Supplementary file 4 — Source Data [file 41467_2022_30860_MOESM4_ESM.xlsx]

## Sheet: Fig1D
Fig1D: Day14 UCART19 fold-expansion
				rhIL-7-hyFc
		control	rhIL-7 10ng/ml	10ng/ml	100ng/ml	1000ng/ml
	Donor 1	4.72	18.65	11.93	11.86	14.42
	Donor 2	4.79	9.78	10.07	9.54	12.98
	Donor 3	0.99	8.18	8.24	7.32	9.13
	Donor 4	0.0633		9.1	11.7	12.6

## Sheet: Fig1E
Fig 1E: Day14 UCART19
				rhIL-7-hyFc
	Viability	control	rhIL-7 10ng/ml	10ng/ml	100ng/ml	1000ng/ml
	Donor 1	33.7	60.2	61.1	62.3	64.3
	Donor 2	36	62.3	62.2	63.2	65.9
	Donor 3	20.6	62.8	67.7	61.5	68.5
				rhIL-7-hyFc
	AnnexinV	control	rhIL-7 10ng/ml	10ng/ml	100ng/ml	1000ng/ml
	Donor 1	32.1	26	24.9	27.5	25.9
	Donor 2	35.2	24.7	25.3	24.8	25.9
	Donor 3	30.6	26.5	24.9	26.4	26.8
				rhIL-7-hyFc
	Ki-67	control	rhIL-7 10ng/ml	10ng/ml	100ng/ml	1000ng/ml
	Donor 1	17	52.8	51.6	52.6	46.1
	Donor 2	0.61	48.2	50.6	53.1	45.2
	Donor 3	17.9	47.3	52.2	52.2	47.4

## Sheet: Fig1G
Fig 1G: Day14 UCART19
	rhIL-7-hyFc	CD8 CAR+				CD4 CAR+
	0	7.81	8.77	8.44	14.3	2.82	2.85	3.44	3.18
	10	38.9	37.8	37.4	34.4	5.85	6.19	5.96	5.68
	100	39.4	37.6	38.4	37.3	5.22	5.58	5.5	5.21
	1000	39.9	40.5	40.4	36.6	4.97	5.83	5.69	4.96

## Sheet: Fig1H
Fig 1H: Day14 UCART19
	rhIL-7-hyFc	T-N				T-CM				T-EM				T-EFF
	0	2.7	5.37	4.76	4.1	16.8	18.2	18.5	15.2	79	72.8	76.2	70.4	1.5	3.58	0.56	10.4
	10	9.39	7.87	8.36	10.3	43	44	44.6	46	42.7	43.8	42.5	38.2	5.28	5.08	5.74	5.25
	100	9.16	8.83	9.58	8.53	43.8	45.4	44.3	43.3	41.7	40.7	40.4	42.9	5.28	5.08	5.74	5.25
	1000	9.88	8.47	8.7	9.69	42.8	41.7	41.2	43.8	41.7	43.8	43.5	40.7	5.54	6.03	6.6	5.81

## Sheet: Fig2B
Fig 2B: NSG+Ramos+UCART19+rhIL-7-hyFc: survival
	Day of event	No Tx	hIL-7-hyFc	UCART19	UCART19 + hIL-7-hyFc
	20	1					1 = Dead
	20	1					0 = Alive
	18	1
	18	1
	18	1
	20		1
	20		1
	21		1
	21		1
	22		1
	31			1
	31			1
	31			1
	28			1
	28			1
	28			1
	28			1
	29			1
	31			1
	31			1
	80				0
	80				0
	80				0
	80				0
	80				0
	80				0
	80				0
	80				0
	80				0
	80				0

## Sheet: Fig2C
Fig 2C: NSG+Ramos+UCART19+rhIL-7-hyFc: tumor burden (BLI)
week	No tx					UCART19
0	5200000	6620000	6210000	6220000	7870000	4980000	5240000	3350000	6680000	4850000	4740000	5080000	12100000	7430000	7740000
7	931000000	1550000000	3140000000	2050000000	1310000000	17100000	21300000	10800000	10800000	15300000	25000000	12800000	24300000	32700000	23800000
14	35600000000	47600000000	85900000000	58800000000	61500000000	569000000	1590000000	445000000	501000000	491000000	815000000	168000000	758000000	1470000000	375000000
21						13700000000	68700000000	12900000000	12500000000	24000000000	53200000000	4710000000	31800000000	29600000000	28400000000
28						116000000000		128000000000		197000000000		71500000000	290000000000		117000000000
35
42
49
56
63
70
week	hIL-7-hyFc					UCART19 + hIL-7-hyFc
0	3600000	8270000	5700000	4930000	2540000	5150000	5140000	4740000	6130000	4580000	8020000	5030000	4310000	5340000	6090000
7	1460000000	3590000000	1880000000	1300000000	666000000	14900000	11800000	9800000	52500000	9720000	20400000	36600000	14200000	17900000	16400000
14	36100000000	63300000000	58100000000	69800000000	48900000000	395000000	175000000	75600000	371000000	508000000	936000000	613000000	750000000	86500000	331000000
21					115000000000	794000000	3260000000	2090000000	692000000	257000000	63900000	454000000	29000000	3640000	3770000000
28						648000000	19900000	732000000	12600000	1030000000	1650000	13200000	2140000	1750000	369000000
35						343000000	8970000	1970000	29400000	2420000000	2060000	20300000	2320000	1930000	3700000
42						4840000	4150000	67900000	2050000	5240000000	1920000	67900000	2170000	2310000	23600000
49						54500000	2150000	70200000	2050000	6520000000	2250000	108000000	1930000	1820000	13900000
56						1630000	1600000	45700000	1390000	3190000000	1600000	1910000	90000000	42400000	2040000
63						1720000	1440000	89000000	1540000	23500000000	1830000	181000000	1960000	1930000	5350000
70						2210000	1690000	210000000	1750000	41400000000	1970000	331000000	2130000	1490000	285000000

## Sheet: Fig2F
Fig 2F: NSG+Ramos+UCART19+rhIL-7-hyFc: CAR T cell expansion
	Week	UCART19
	2	1.97333	1.2	1.33333	1.25333	1.2	1.30667	4.8	2.32	2.69333	1.6
	3	3.70667	2.98667	3.52	3.97333	3.70667	3.92	3.49333	5.73333	4.02667	5.6
	4	0.693333	0.613333	0.826667	1.46667	2.37333
	5
	6
	Week	UCART19 + hIL-7-hyFc
	2	2.85333	7.92	1.94667	6.53333	9.89333	13.8933	5.01333	8.69333	13.3067
	3	77.6533	46.4	6.66667	129.787	622.64	148.32	57.5467	97.4933	1099.07	46.6133
	4	27437.5	3754.91	27.1467	2801.28	42939.4	1495.25	1465.97	1216.93	639.947	20689.9
	5	132629	38116.4	527.68	10607.3	51556.9	36498.9	39472.9	1954.48	1165.47
	6	44900	31700	7670	2180	3430	15600	53400	977	25700	37800

## Sheet: Fig3B
Fig 3B: NSG+U937+UCART33+rhIL-7-hyFc: survival
	Days alive	UTD	UTD+rhIL-7-hyFc	UCART33	UCART33+rhIL-7-hyFc
	16	1
	12	1
	12	1
	12	1
	18	1
	17		1
	17		1
	16		1
	12		1
	12		1
	27			1
	27			1
	27			1
	27			1
	33			1
	169				0
	169				0
	169				0
	169				0
	169				0
	169				0
	169				0
	169				0
	169				0
	169				0

## Sheet: Fig3C
Fig 3C: NSG+U937+UCART33+rhIL-7-hyFc: tumor burden (BLI)
Days	UTD					UTD+rhIL-7-hyFc					UCART33
0	8670000	16300000	14300000	7400000	5510000	9720000	8260000	13100000	10800000	10500000	5170000	19600000	9380000	10500000	10700000
7	5040000000	8450000000	10700000000	4060000000	670000000	5910000000	2440000000	4520000000	3790000000	6260000000	24500000	30700000	8010000	2490000	17400000
14	71200000000	90400000000	87800000000	123000000000	92900000000	97700000000	128000000000	74100000000	149000000000	104000000000	1250000000	1370000000	344000000	718000000	1360000000
21											38100000000	77500000000	11000000000	18800000000	34900000000
28											191000000000		69100000000		179000000000
35
41
49
63
77
104
167
Days	UCART33+rhIL-7-hyFc
0	9940000	7950000	14200000	17100000	8530000	10600000	9120000	5230000	11200000	4940000
7	19500000	4820000	7550000	7870000	40800000	5680000	26800000	2720000	18600000	31200000
14	591000000	1650000	37700000	12200000	678000000	13800000	3270000000	21500000	1430000000	23600000
21	6640000000	11700000	1630000	1380000	6700000000	8010000	8550000000	1690000	671000000	2060000
28	1720000	1630000	2100000	2290000	1610000	2270000	48800000	2790000	372000000	1610000
35	1210000	2290000	2020000	2940000	1830000	2270000	2180000	2230000	1850000	1790000
41	1860000	2350000	1630000	2120000	1640000	2370000	2740000	2700000	1860000	2390000
49	2420000	2540000	2580000	2380000	2000000	3340000	1910000	2540000	2280000	1790000
63	2920000	2510000	2690000	2430000	1710000	2280000	2070000	2790000	2640000	2470000
77	2690000	2080000	2110000	2200000	2640000	2970000	2470000	2830000	2850000	2350000
104	2290000	2530000	2150000	1780000	2220000	2030000	1500000	2210000	1870000	1460000
167	1630000	1720000	2800000	3150000	1840000	1700000	1480000	2060000	3240000	1540000

## Sheet: Fig3E
Fig 3E: NSG+U937+UCART33+rhIL-7-hyFc: CAR T cell expansion
	Weeks	UCART33					no tumor: UCART33+rhIL-7-hyFc
	2	0.1	0	0	0	0	4.3	1	1.6	0.3	0.2
	3	0	0.1	0	0.2	0	0	0.9	5	0.4	0
	4	0.2		0.5	0.6	1.5	0.6	0.1	2.4	0	0.1
	5						0.1	0.2	1.2	0.2	0.2
	6						0.5	0.8	1.1	0.4	0.6
	7						0.1	0.4	0.5	0.7	0.4
	8						0.1	0	0	0	0
	Weeks	UCART33+rhIL-7-hyFc
	2	2.4	2.3	7.5	8.9	6.1	2	1.3	5.1	5.1	3.6
	3	1.1	2.6	9	8.6	1.7	4.1	0.8	7	6	7.8
	4	498.3	5.4	199.6	30.8	309.5	8.2	16.9	8.7	34	9.6
	5	28288	111.4	212	24.5	21679.4	5.2	651.4	8.6	2206	7.7
	6	26057.6	142.5	110.4	24.5	30292.3	13.6	9565.3	21	30749.8	141.1
	7	11505.5	33.8	75.9	37.5	30553.6	4.1	9311.3	55.3	31611.8	47.8
	8	6758.7	24.9	99.8	26.9	7350.7	1.6	2034.6	5.6	4697.7	2.2

[truncated: 28 more sheets: Fig4B, Fig4C, Fig4D, Fig4E, Fig4F, Fig5B, Fig5C, Fig5D, Fig5E, Fig5F, Fig5G, Fig5H, Fig6B, Fig6C, Fig6D, Fig6E, Fig6F, Fig7A, Fig7B, Fig7C …]
